# Supplementary material for: Optimizing Antimicrobial Peptide Design: Integration of Cell-Penetrating Peptides, Amyloidogenic Fragments, and Amino Acid Residue Modifications
Source: Int J Mol Sci. 2024 May 30;25(11):6030. doi: 10.3390/ijms25116030 (PMC11173194; doi:10.3390/ijms25116030)
Supplement: Supplementary file 1 [file ijms-25-06030-s001.zip]

Archive with 1 entries (1 files):
- ijms-3009649-supplementary.pdf
